# Supplementary material for: Enhancing CD8+ T Cells Infiltration Through the Protein Arginine Methyltransferase 5 (PRMT5)/CXCL10 Axis Restricts Cervical Cancer Progression
Source: Biomolecules. 2025 Dec 10;15(12):1717. doi: 10.3390/biom15121717 (PMC12731132; doi:10.3390/biom15121717)
Supplement: Supplementary file 1 [file biomolecules-15-01717-s001.zip]

Archive with 2 entries (2 files):
- biomolecules-3984162-supplementary.pdf
- Original Images.zip
